# Supplementary material for: Association Between the Use of Proton Pump Inhibitors and Osteoporosis/Fracture: Nested Case—Control Studies Using a National Health Screening Cohort
Source: J Clin Med. 2026 May 12;15(10):3716. doi: 10.3390/jcm15103716 (PMC13207836; doi:10.3390/jcm15103716)
Supplement: Supplementary file 1 [file jcm-15-03716-s001.zip]

Archive with 3 entries (3 files):
- S1 table.pdf
- S2 table.pdf
- S3 table.pdf
